# Supplementary material for: Implementing Innovative Approaches to Improve Health Care Delivery Systems for Integrating Communicable and Non-Communicable Diseases Using Tuberculosis and Diabetes as a Model in Tanzania
Source: Int J Environ Res Public Health. 2023 Aug 29;20(17):6670. doi: 10.3390/ijerph20176670 (PMC10487244; doi:10.3390/ijerph20176670)
Supplement: Supplementary file 1 [file ijerph-20-06670-s001.zip]

Archive with 2 entries (2 files):
- Supplementary SI.pdf
- Supplementary SII.xlsx
